# Supplementary material for: Effect of biologic treatments on growth in children with juvenile idiopathic arthritis: A systematic review
Source: PLoS One. 2025 May 28;20(5):e0324440. doi: 10.1371/journal.pone.0324440 (PMC12118834; doi:10.1371/journal.pone.0324440)
Supplement: S4 Table — (XLS) [file pone.0324440.s004.xls]

## Sheet: Sheet1
ID	Study	Included？	Reasons for exclusion
1	Barber J, Sheeran T, Mulherin D. Anti-tumour necrosis factor treatment in a patient with anorexia nervosa and juvenile idiopathic arthritis. Ann Rheum Dis. 2003 May;62(5):490-1. doi: 10.1136/ard.62.5.490. PMID: 12695170; PMCID: PMC1754529.	No	excluded on title
2	Matthiesen MI, Shailam R, Rothermel H. Case 29-2021: A 12-Month-Old Boy with Fever and Developmental Regression. N Engl J Med. 2021 Sep 23;385(13):1220-1229. doi: 10.1056/NEJMcpc2107346. PMID: 34551232	No	excluded on title/ The diagnosis of JIA is not confirmed
3	Gandhi Y, Passarell JA, Roy A, Murthy B. Model-Based Selection and Recommendation for Subcutaneous Abatacept Dose in Patients With Polyarticular Juvenile Idiopathic Arthritis. J Clin Pharmacol. 2021 May;61(5):688-699. doi: 10.1002/jcph.1797. Epub 2021 Jan 18. PMID: 33284480; PMCID: PMC8048692.	No	excluded on title/ Not in the topic (evaluation of subcutaneous Abatacept dose)
4	Simonini G, Giani T, Stagi S, de Martino M, Falcini F. Bone status over 1 yr of etanercept treatment in juvenile idiopathic arthritis. Rheumatology (Oxford). 2005 Jun;44(6):777-80. doi: 10.1093/rheumatology/keh592. Epub 2005 Mar 1.	No	evaluation of bone mineral status
5	De Benedetti F, Brunner H, Ruperto N, Schneider R, Xavier R, Allen R, Brown DE, Chaitow J, Pardeo M, Espada G, Gerloni V, Myones BL, Frane JW, Wang J, Lipman TH, Bharucha KN, Martini A, Lovell D; Paediatric Rheumatology International Trials Organisation and the Pediatric Rheumatology Collaborative Study Group. Catch-up growth during tocilizumab therapy for systemic juvenile idiopathic arthritis: …	yes
6	Bharucha KN, Brunner HI, Calvo Penadés I, Nikishina I, Rubio-Pérez N, Oliveira S, Kobusinska K, Schmeling H, Sztajnbok F, Weller-Heinemann F, Zholobova E, Zulian F, Allen R, Chaitow J, Frane J, Wells C, Ruperto N, De Benedetti F; Paediatric Rheumatology International Trials Organisation and the Pediatric Rheumatology Collaborative Study Group. Growth During Tocilizumab Therapy for Polyarticular-c…	yes
7	Billiau AD, Loop M, Le PQ, Berthet F, Philippet P, Kasran A, Wouters CH. Etanercept improves linear growth and bone mass acquisition in MTX-resistant polyarticular-course juvenile idiopathic arthritis. Rheumatology (Oxford). 2010 Aug;49(8):1550-8. doi: 10.1093/rheumatology/keq123. Epub 2010 May 5. PMID: 20444859.	yes
8	Vojvodich PF, Hansen JB, Andersson U, Sävendahl L, Hagelberg S. Etanercept treatment improves longitudinal growth in prepubertal children with juvenile idiopathic arthritis. J Rheumatol. 2007 Dec;34(12):2481-5. Epub 2007 Nov 15. PMID: 18050366.	yes
9	Wehrens EJ, Vastert SJ, Mijnheer G, Meerding J, Klein M, Wulffraat NM, Prakken BJ, van Wijk F. Anti-tumor necrosis factor α targets protein kinase B/c-Akt-induced resistance of effector cells to suppression in juvenile idiopathic arthritis. Arthritis Rheum. 2013 Dec;65(12):3279-84. doi: 10.1002/art.38132. PMID: 23983021.	No	excluded on title/ No assessment of the effect on growth
10	Kearsley-Fleet L, Hyrich KL, Davies R, Lunt M, Southwood TR; British Society for Paediatric and Adolescent Rheumatology Etanercept Cohort Study. Growth in children and adolescents with juvenile idiopathic arthritis over 2 years of treatment with etanercept: results from the British Society for Paediatric and Adolescent Rheumatology Etanercept Cohort Study. Rheumatology (Oxford). 2015 Jul;54(7):12…	yes
11	Maggi L, Cimaz R, Capone M, Santarlasci V, Querci V, Simonini G, Nencini F, Liotta F, Romagnani S, Maggi E, Annunziato F, Cosmi L. Brief report: etanercept inhibits the tumor necrosis factor α-driven shift of Th17 lymphocytes toward a nonclassic Th1 phenotype in juvenile idiopathic arthritis. Arthritis Rheumatol. 2014 May;66(5):1372-7. doi: 10.1002/art.38355. PMID: 24470328.	No	excluded on title/ No assessment of the effect on growth
12	Giannini EH, Ilowite NT, Lovell DJ, Wallace CA, Rabinovich CE, Reiff A, Higgins G, Gottlieb B, Chon Y, Zhang N, Baumgartner SW. Effects of long-term etanercept treatment on growth in children with selected categories of juvenile idiopathic arthritis. Arthritis Rheum. 2010 Nov;62(11):3259-64. doi: 10.1002/art.27682. PMID: 20669280.	yes
13	Horneff G, De Bock F, Foeldvari I, Girschick HJ, Michels H, Moebius D, Schmeling H; German and Austrian Paediatric Rheumatology Collaborative Study Group. Safety and efficacy of combination of etanercept and methotrexate compared to treatment with etanercept only in patients with juvenile idiopathic arthritis (JIA): preliminary data from the German JIA Registry. Ann Rheum Dis. 2009 Apr;68(4):519-…	No	excluded on abstract/ No assessment of the effect on growth
14	Tynjälä P, Lahdenne P, Vähäsalo P, Kautiainen H, Honkanen V. Impact of anti-TNF treatment on growth in severe juvenile idiopathic arthritis. Ann Rheum Dis. 2006 Aug;65(8):1044-9. doi: 10.1136/ard.2005.047225. Epub 2006 Jan 31.	yes
15	Świdrowska J, Zygmunt A, Biernacka-Zielińska M, Stańczyk J, Smolewska E. Influence of biologic therapy on growth in children with chronic inflammatory connective tissue diseases. Reumatologia. 2015;53(1):14-20. doi: 10.5114/reum.2015.50552. Epub 2015 Apr 10. PMID: 27407220; PMCID: PMC4847312.	yes
16	Souza LS, Machado SH, Brenol CV, Brenol JC, Xavier RM. Growth velocity and interleukin 6 concentrations in juvenile idiopathic arthritis. J Rheumatol. 2008 Nov;35(11):2265-71. doi: 10.3899/jrheum.080199	No	review
17	Schmeling H, Minden K, Foeldvari I, Ganser G, Hospach T, Horneff G. Efficacy and safety of adalimumab as the first and second biologic agent in juvenile idiopathic arthritis: the German Biologics JIA Registry. Arthritis Rheumatol. 2014 Sep;66(9):2580-9. doi: 10.1002/art.38741.	No	excluded on title
18	Mrážik P, Vargová V, Košková E. The Effect of Tumor Necrosis Factor α Blockers on Growth Velocity in Juvenile Idiopathic Arthritis. J Clin Rheumatol. 2015 Oct;21(7):376-8. doi: 10.1097/RHU.0000000000000308. PMID: 26398470.	No	Letter to the editor
	Guzman J, Kerr T, Ward LM, Ma J, Oen K, Rosenberg AM, Feldman BM, Boire G, Houghton K, Dancey P, Scuccimarri R, Bruns A, Huber AM, Watanabe Duffy K, Shiff NJ, Berard RA, Levy DM, Stringer E, Morishita K, Johnson N, Cabral DA, Larché M, Petty RE, Laxer RM, Silverman E, Miettunen P, Chetaille AL, Haddad E, Spiegel L, Turvey SE, Schmeling H, Lang B, Ellsworth J, Ramsey SE, Roth J, Campillo S, Bensel…	No	No assessment of the effect of biologics on growth
20	De Sanctis S, Marcovecchio ML, Gaspari S, Del Torto M, Mohn A, Chiarelli F, Breda L. Etanercept improves lipid profile and oxidative stress measures in patients with juvenile idiopathic arthritis. J Rheumatol. 2013 Jun;40(6):943-8. doi: 10.3899/jrheum.121281. Epub 2013 Apr 1. PMID: 23547210.	No	Excluded on title
21	Armaroli G, Klein A, Ganser G, Ruehlmann MJ, Dressler F, Hospach A, Minden K, Trauzeddel R, Foeldvari I, Kuemmerle-Deschner J, Weller-Heinemann F, Urban A, Horneff G. Long-term safety and effectiveness of etanercept in JIA: an 18-year experience from the BiKeR registry. Arthritis Res Ther. 2020 Oct 29;22(1):258. doi: 10.1186/s13075-020-02326-5.	No	No assessment of the effect on growth
22	Giannini C, Mohn A, Chiarelli F. Growth abnormalities in children with type 1 diabetes, juvenile chronic arthritis, and asthma. Int J Endocrinol. 2014;2014:265954. doi: 10.1155/2014/265954.	No	excluded on title/ No biological treatment
23	Horneff G, Ebert A, Fitter S, Minden K, Foeldvari I, Kümmerle-Deschner J, Thon A, Girschick HJ, Weller F, Huppertz HI. Safety and efficacy of once weekly etanercept 0.8 mg/kg in a multicentre 12 week trial in active polyarticular course juvenile idiopathic arthritis. Rheumatology (Oxford). 2009 Aug;48(8):916-9. doi: 10.1093/rheumatology/kep122.	No	No assessment of the effect on growth
24	Gaspari, S., Marcovecchio, M. L., Breda, L., & Chiarelli, F. (2011). Growth in juvenile idiopathic arthritis: the role of inflammation. Clinical and Experimental Rheumatology, 29(1), 104–110.	No	review/ no assessment of the role of biologics on growth
25	Umławska, W., & Prusek-Dudkiewicz, A. (2010). Growth retardation and delayed puberty in children and adolescents with juvenile idiopathic arthritis. Archives of Medical Science, 6(1), 19–23.	No	review/ No assessment of the effect of biologics on growth
26	Machado SH, Xavier RM, Lora PS, Gonçalves LMK, Trindade LR, Marostica PJC. Height and sexual maturation in girls with juvenile idiopathic arthritis. J Pediatr (Rio J). 2020 Jan-Feb;96(1):100-107. doi: 10.1016/j.jped.2018.07.015. Epub 2018 Oct 16. PMID: 30339783; PMCID: PMC9432329.	No	No assessment of the effect of biologics on growth
27	Murakami M, Tomiita M, Nishimoto N. Tocilizumab in the treatment of systemic juvenile idiopathic arthritis. Open Access Rheumatol. 2012 Jul 4;4:71-79. doi: 10.2147/OARRR.S21969.	No	exluded on title/ No assessment of the effect on growth
28	Yokota S, Kikuchi M, Nozawa T, Kanetaka T, Sato T, Yamazaki K, Sakurai N, Hara R, Mori M. Pathogenesis of systemic inflammatory diseases in childhood: "Lessons from clinical trials of anti-cytokine monoclonal antibodies for Kawasaki disease, systemic onset juvenile idiopathic arthritis, and cryopyrin-associated periodic fever syndrome". Mod Rheumatol. 2015 Jan;25(1):1-10. doi: 10.3109/14397595.20…	No	exxcluded on title
29	Kung-Ting Kao, Syed Faisal Ahmed, Sze Choong Wong.Growth in Childhood Chronic Conditions. (2018) Encyclopedia of Endocrine Diseases, pp. 102 - 117.DOI: 10.1016/B978-0-12-801238-3.65161-9	No	Excluded on title
30	Calenda KA, Schornagel IL, Sadeghi-Nejad A, Grand RJ. Effect of recombinant growth hormone treatment on children with Crohn's disease and short stature: a pilot study. Inflamm Bowel Dis. 2005 May;11(5):435-41. doi: 10.1097/01.mib.0000159321.58773.a6.	No	Excluded on title/ Crohn's disease
31	Ahn SM, Joo YB, Kim YJ, Bang SY, Lee HS. Pregnancy Outcomes Associated With Biologic Agent Exposure in Patients With Several Rheumatic Diseases and Inflammatory Bowel Diseases. J Korean Med Sci. 2023 Jun 5;38(22):e172. doi: 10.3346/jkms.2023.38.e172	No	Excluded on title/ Pergnancy exposure
32	Kaly L, Rosner I. Tocilizumab - a novel therapy for non-organ-specific autoimmune diseases. Best Pract Res Clin Rheumatol. 2012 Feb;26(1):157-65. doi: 10.1016/j.berh.2012.01.001.	No	Excluded on title/No clinical study/ No assessment of the effect on growth in JIA
33	Barut K, Adrovic A, Sahin S, Tarcin G, Tahaoglu G, Koker O, Yildiz M, Kasapcopur O. Prognosis, complications and treatment response in systemic juvenile idiopathic arthritis patients: A single-center experience. Int J Rheum Dis. 2019 Sep;22(9):1661-1669. doi: 10.1111/1756-185X.13649.	No	No assessment of the effect on growth
34	Bader-Meunier B, Quartier P. Nouveautés pharmaceutiques dans l'arthrite juvénile idiopathique [New treatments for idiopathic juvenile arthritis]. Arch Pediatr. 2009 Dec;16(12):1607-11. French. doi: 10.1016/j.arcped.2009.07.020.	No	Excluded on title/Not clinical study
35	Sävendahl L. The effect of acute and chronic stress on growth. Sci Signal. 2012 Oct 23;5(247):pt9. doi: 10.1126/scisignal.2003484.	No	Excluded on title/ Not clinical study
36	Wiegering V, Morbach H, Dick A, Girschick HJ. Crohn's disease during etanercept therapy in juvenile idiopathic arthritis: a case report and review of the literature. Rheumatol Int. 2010 Apr;30(6):801-4. doi: 10.1007/s00296-009-0991-7.	No	Excluded on title
37	Wong SC, MacRae VE, Gracie JA, McInnes IB, Galea P, Gardner-Medwin J, Ahmed SF. Inflammatory cytokines in juvenile idiopathic arthritis: effects on physical growth and the insulin-like-growth factor axis. Growth Horm IGF Res. 2008 Oct;18(5):369-378. doi: 10.1016/j.ghir.2008.01.006	No	Excluded on title/ Not about biological treatment effect
38	Woo, P.Recent advances in the management of juvenile idiopathic arthritis.(2003) Current Paediatrics, 13 (5), pp. 335 - 340, DOI: 10.1016/S0957-5839(03)00075-7	No	Excluded on title/ Not clinical study
39	Takezaki S, Okura Y, Ichikawa M, Suzuki D, Ohshima J, Kaneda M, Cho Y, Yamada M, Kawamura N, Iguchi A, Kobayashi I, Ariga T. Development of germinoma during the treatment of systemic-onset juvenile idiopathic arthritis with infliximab. Mod Rheumatol. 2012 Aug;22(4):621-4. doi: 10.1007/s10165-011-0555-z.	No	Excluded on title/ Not on the topic
40	Simon D, Prieur AM, Quartier P, Charles Ruiz J, Czernichow P. Early recombinant human growth hormone treatment in glucocorticoid-treated children with juvenile idiopathic arthritis: a 3-year randomized study. J Clin Endocrinol Metab. 2007 Jul;92(7):2567-73. doi: 10.1210/jc.2006-2877.	No	Excluded on title/ Not about biological treatment effect
41	Sznurkowska K, Boćkowska M, Zieliński M, Plata-Nazar K, Trzonkowski P, Liberek A, Kamińska B, Szlagatys-Sidorkiewicz A. Peripheral regulatory T cells and anti-inflammatory cytokines in children with juvenile idiopathic arthritis. Acta Biochim Pol. 2018;65(1):119-123. doi: 10.18388/abp.2017_2308.	No	Excluded on title/ Not about biological treatment effect on growth
42	Woerner A, von Scheven-Gête A, Cimaz R, Hofer M. Complications of systemic juvenile idiopathic arthritis: risk factors and management recommendations. Expert Rev Clin Immunol. 2015 May;11(5):575-88. doi: 10.1586/1744666X.2015.1032257.	No	Excluded on title/ Not clinical study
43	te Griffin TA, Barnes MG, Ilowite NT, Olson JC, Sherry DD, Gottlieb BS, Aronow BJ, Pavlidis P, Hinze CH, Thornton S, Thompson SD, Grom AA, Colbert RA, Glass DN. Gene expression signatures in polyarticular juvenile idiopathic arthritis demonstrate disease heterogeneity and offer a molecular classification of disease subsets. Arthritis Rheum. 2009 Jul;60(7):2113-23. doi: 10.1002/art.24534.	No	Excluded on title/ No evaluation of effects on growth
44	Kingsbury DJ, Bader-Meunier B, Patel G, Arora V, Kalabic J, Kupper H. Safety, effectiveness, and pharmacokinetics of adalimumab in children with polyarticular juvenile idiopathic arthritis aged 2 to 4 years. Clin Rheumatol. 2014;33(10):1433-41. doi: 10.1007/s10067-014-2498-1.	No	Excluded on abstract/ No evaluation of effects on growth
45	David H, Aupiais C, Louveau B, Quartier P, Jacqz-Aigrain E, Carel JC, Simon D. Growth Outcomes After GH Therapy of Patients Given Long-Term Corticosteroids for Juvenile Idiopathic Arthritis. J Clin Endocrinol Metab. 2017 Dec 1;102(12):4578-4587. doi: 10.1210/jc.2017-01455.	No	Excluded on title/ No evaluation of effects ob biologics on growth
46	Kalliolias GD, Liossis SN. The future of the IL-1 receptor antagonist anakinra: from rheumatoid arthritis to adult-onset Still's disease and systemic-onset juvenile idiopathic arthritis. Expert Opin Investig Drugs. 2008 Mar;17(3):349-59. doi: 10.1517/13543784.17.3.349. PMID: 18321234.	No	Excluded on title
47	Garbers C, Heink S, Korn T, Rose-John S. Interleukin-6: designing specific therapeutics for a complex cytokine. Nat Rev Drug Discov. 2018 Jun;17(6):395-412. doi: 10.1038/nrd.2018.45	No	Excluded on title
48	lsulami, R. , Alsulami, A. and Muzaffer, M. (2017) Growth Pattern in Children with Juvenile Idiopathic Arthritis: A Retrospective Study. Open Journal of Rheumatology and Autoimmune Diseases, 7, 80-95. doi: 10.4236/ojra.2017.71007.	No	No assessment of the effect of biologics on growth
49	Chen YC, Wang PW, Pan TL, Bazylak G, Shen JJ. Proteomic analysis of plasma to reveal the impact of short-term etanercept therapy in pediatric patients with enthesitis-related arthritis: a case report. Comb Chem High Throughput Screen. 2010 Jul;13(6):469-81. doi: 10.2174/13862071079151598	No	Excluded on title
50	Paroli MP, Del Giudice E, Giovannetti F, Caccavale R, Paroli M. Management Strategies of Juvenile Idiopathic Arthritis-Associated Chronic Anterior Uveitis: Current Perspectives. Clin Ophthalmol. 2022 May 28;16:1665-1673. doi: 10.2147/OPTH.S342717. PMID: 35663189; PMCID: PMC9159812.	No	Excluded on title
51	Akioka S. Interleukin-6 in juvenile idiopathic arthritis. Mod Rheumatol. 2019 Mar;29(2):275-286. doi: 10.1080/14397595.2019.1574697. PMID: 30686091.	No	Excluded on title
52	Barut K, Adrovic A, Şahin S, Kasapçopur Ö. Juvenile Idiopathic Arthritis. Balkan Med J. 2017 Apr 5;34(2):90-101. doi: 10.4274/balkanmedj.2017.0111. PMID: 28418334; PMCID: PMC5394305.	No	Excluded on title/ Not clinical study
53	Leena Patel; Growth and Chronic Disease. Annales Nestlé (English ed.) 1 March 2008; 65 (3): 129–136. https://doi.org/10.1159/000112235	No	Excluded on title
54	De Kleer IM, Brinkman DM, Ferster A, Abinun M, Quartier P, Van Der Net J, Ten Cate R, Wedderburn LR, Horneff G, Oppermann J, Zintl F, Foster HE, Prieur AM, Fasth A, Van Rossum MA, Kuis W, Wulffraat NM. Autologous stem cell transplantation for refractory juvenile idiopathic arthritis: analysis of clinical effects, mortality, and transplant related morbidity. Ann Rheum Dis. 2004 Oct;63(10):1318-26.…	No	Excluded on titlte/ Not on the topic
55	Liska V, Glanc D, Vycital O, et al. INTERLEUKIN-6 INHIBITORS AS NOVEL GENERATION OF TREATMENT STRATEGIES. Proteomics research journal. 2013;4(3):151-.	No	Excluded on titlte/ Not on the topic
56	Sarzi-Puttini P, Atzeni F, Schölmerich J, Cutolo M, Straub RH. Anti-TNF antibody treatment improves glucocorticoid induced insulin-like growth factor 1 (IGF1) resistance without influencing myoglobin and IGF1 binding proteins 1 and 3. Ann Rheum Dis. 2006 Mar;65(3):301-5. doi: 10.1136/ard.2005.040816. Epub 2005 Aug 3.	No	Excluded on abstract/ Rheumatoid arthritis patients
57	d’Angelo, D.M., Di Donato, G., Breda, L. et al. Growth and puberty in children with juvenile idiopathic arthritis. Pediatr Rheumatol 19, 28 (2021). https://doi.org/10.1186/s12969-021-00521-5	No	Review
58	Tynjälä P, Kotaniemi K, Lindahl P, Latva K, Aalto K, Honkanen V, Lahdenne P. Adalimumab in juvenile idiopathic arthritis-associated chronic anterior uveitis. Rheumatology (Oxford). 2008 Mar;47(3):339-44. doi: 10.1093/rheumatology/kem356.	No	Excluded on title/ Not on the topic
59	La Torre, F., Cattalini, M., Teruzzi, B. et al. Efficacy of adalimumab in young children with juvenile idiopathic arthritis and chronic uveitis: a case series. BMC Res Notes 7, 316 (2014). https://doi.org/10.1186/1756-0500-7-316	No	Excluded on title
60	Malik S, Ahmed SF. Biologic therapy and its effect on skeletal development in children with chronic inflammation. Expert Rev Endocrinol Metab. 2010 Sep;5(5):733-740. doi: 10.1586/eem.10.44. PMID: 30764025.	No	Review
61	Nerome Y, Imanaka H, Nonaka Y, Tsuru Y, Maeno N, Takezaki T, Mori H, Akaike H, Kubota T, Kawano Y, Takei S. A case of planned pregnancy with an interruption in infliximab administration in a 27-year-old female patient with rheumatoid-factor-positive polyarthritis juvenile idiopathic arthritis which improved after restarting infliximab and methotrexate.	No	Excluded on title
62	Murray KJ, Lovell DJ. Advanced therapy for juvenile arthritis. Best Pract Res Clin Rheumatol. 2002 Jul;16(3):361-78. PMID: 12387805.	No	Excluded on title/ Not on the topic
63	Al Khayyat SG, Conticini E, Falsetti P, Fogliame G, Gentileschi S, Baldi C, Bardelli M, Migliore A, Cantarini L, Frediani B. Intra-articular injections of biological disease-modifying anti-rheumatic drugs in inflammatory arthropathies: An up-to-date narrative review. Joint Bone Spine. 2023 Dec;90(6):105598. doi: 10.1016/j.jbspin.2023.105598.	No	Excluded on title
64	Pain CE, McCann LJ. Challenges in the management of juvenile idiopathic arthritis with etanercept. Biologics. 2009;3:127-39. Epub 2009 Jul 13. PMID: 19707402; PMCID: PMC2726066.	No	Excluded on title
65	Wehrens, E.J., Vastert, S.J., Mijnheer, G., Meerding, J., Klein, M., Wulffraat, N.M., Prakken, B.J. and van Wijk, F. (2013), Brief Report: Anti–Tumor Necrosis Factor α Targets Protein Kinase B/c-Akt–Induced Resistance of Effector Cells to Suppression in Juvenile Idiopathic Arthritis. Arthritis & Rheumatism, 65: 3279-3284. https://doi.org/10.1002/art.38132	No	excluded on title
66	Nistala K, Wedderburn LR. Th17 and regulatory T cells: rebalancing pro- and anti-inflammatory forces in autoimmune arthritis. Rheumatology (Oxford). 2009 Jun;48(6):602-6. doi: 10.1093/rheumatology/kep028. Epub 2009 Mar 5. PMID: 19269955.	No	Excluded on title
67	Kuźnik-Trocha K, Winsz-Szczotka K, Lachór-Motyka I, Dąbkowska K, Wojdas M, Olczyk K, Komosińska-Vassev K. The Effects of TNF-α Inhibition on the Metabolism of Cartilage: Relationship between KS, HA, HAPLN1 and ADAMTS4, ADAMTS5, TOS and TGF-β1 Plasma Concentrations in Patients with Juvenile Idiopathic Arthritis. J Clin Med. 2022 Apr 4;11(7):2013. doi: 10.3390/jcm11072013. PMID: 35407621; PMCID: PM…	No	Excluded on title/ Not on the topic
68	Wong SC, Dobie R, Altowati MA, Werther GA, Farquharson C, Ahmed SF. Growth and the Growth Hormone-Insulin Like Growth Factor 1 Axis in Children With Chronic Inflammation: Current Evidence, Gaps in Knowledge, and Future Directions. Endocr Rev. 2016 Feb;37(1):62-110. doi: 10.1210/er.2015-1026.	No	Excluded on title/ Not on the topic
69	Glaudemans AW, Dierckx RA, Kallenberg CG, Fuentes KL. The role of radiolabelled anti-TNFa monoclonal antibodies for diagnostic purposes and therapy evaluation. Q J Nucl Med Mol Imaging. 2010 Dec;54(6):639-53. PMID: 21221071.	No	Excluded on title/ Not on the topic
70	McCann LJ, Wedderburn LR, Hasson NJUVENILE IDIOPATHIC ARTHRITISArchives of Disease in Childhood - Education and Practice 2006;91:ep29-ep36.	No	Excluded on title
71	Grammatikopoulou MG, Gkiouras K, Syrmou V, Vassilakou T, Simopoulou T, Katsiari CG, Goulis DG, Bogdanos DP. Nutritional Aspects of Juvenile Idiopathic Arthritis: An A to Z for Dietitians. Children (Basel). 2023 Jan 23;10(2):203. doi: 10.3390/children10020203	No	Excluded on title
72	Walsh NC, Crotti TN, Goldring SR, Gravallese EM. Rheumatic diseases: the effects of inflammation on bone. Immunol Rev. 2005 Dec;208:228-51. doi: 10.1111/j.0105-2896.2005.00338.x.	No	excluded on title
73	Bjørnhart B, Juul A, Nielsen S, Zak M, Svenningsen P, Müller K. Cartilage oligomeric matrix protein in patients with juvenile idiopathic arthritis: relation to growth and disease activity. J Rheumatol. 2009 Aug;36(8):1749-54. doi: 10.3899/jrheum.080942. Epub 2009 Jul 15. PMID: 19605679.	No	Excluded on title
74	Quesada Vargas Melissa, Esquivel Rodriguez Natalia, Rosales Gutiérrez José Miguel. Arthrite juvénile idiopathique : manifestations cliniques et traitement. Jambe moyenne Costa Rica [Internet]. 2020 mars [cité le 9 février 2025] ; 37( 1 ): 45-53.	No	Excluded on title
75	Levy RA, de Andrade FA, Foeldvari I. Cutting-edge issues in autoimmune uveitis. Clin Rev Allergy Immunol. 2011 Oct;41(2):214-23. doi: 10.1007/s12016-011-8267-x. PMID: 21913066.	No	Excluded on title
76	Hooper, Claire, Simon Taylor, and Sue Lightman. "Uveitis in rheumatic diseases." Current Rheumatology Reviews 7.1 (2011): 24-38.	No	Excluded on title
77	MacRae VE, Wong SC, Smith W, Gracie A, McInnes I, Galea P, Gardner-Medwin J, Farquharson C, Ahmed SF. Cytokine profiling and in vitro studies of murine bone growth using biological fluids from children with juvenile idiopathic arthritis. Clin Endocrinol (Oxf). 2007 Sep;67(3):442-8. doi: 10.1111/j.1365-2265.2007.02908.x.	No	Excluded on title
78	Zaripova LN, Midgley A, Christmas SE, Beresford MW, Baildam EM, Oldershaw RA. Juvenile idiopathic arthritis: from aetiopathogenesis to therapeutic approaches. Pediatr Rheumatol Online J. 2021 Aug 23;19(1):135. doi: 10.1186/s12969-021-00629-8. PMID: 34425842; PMCID: PMC8383464.	No	Excluded on title
79	Shepherd J, Cooper K, Harris P, Picot J, Rose M. The clinical effectiveness and cost-effectiveness of abatacept, adalimumab, etanercept and tocilizumab for treating juvenile idiopathic arthritis: a systematic review and economic evaluation. Health Technol Assess. 2016 Apr;20(34):1-222. doi: 10.3310/hta20340. PMID: 27135404; PMCID: PMC4867422.	No	Review
80	Kearsley-Fleet L, Baildam E, Beresford MW, Douglas S, Foster HE, Southwood TR, Hyrich KL, Ciurtin C. Successful stopping of biologic therapy for remission in children and young people with juvenile idiopathic arthritis. Rheumatology (Oxford). 2023 May 2;62(5):1926-1935. doi: 10.1093/rheumatology/keac463.	No	Excluded on title
81	Zhou J, Wang J, Tao L, Liu M, Tang X, Zhu X. NKG2D receptor regulates CD4+T cell differentiation via interaction with dendritic cells in patients with juvenile idiopathic arthritis. Clin Immunol. 2023 Nov;256:109780. doi: 10.1016/j.clim.2023.109780. Epub 2023 Sep 21. PMID: 37741520	No	excluded on title
82	Marcovecchio ML, Mohn A, Chiarelli F. Inflammatory cytokines and growth in childhood. Curr Opin Endocrinol Diabetes Obes. 2012 Feb;19(1):57-62. doi: 10.1097/MED.0b013e32834ed61f. PMID: 22157401.	No	Review
83	Simon D. Management of growth retardation in juvenile idiopathic arthritis. Horm Res. 2007;68 Suppl 5:122-5. doi: 10.1159/000110605. Epub 2007 Dec 10. PMID: 18174727.	No	Review
84	Bechtold S, Ripperger P, Häfner R, Said E, Schwarz HP. Growth hormone improves height in patients with juvenile idiopathic arthritis: 4-year data of a controlled study. J Pediatr. 2003 Oct;143(4):512-9. doi: 10.1067/S0022-3476(03)00390-1. PMID: 14571231.	No	excluded on title
85	Bechtold S, Simon D. Growth abnormalities in children and adolescents with juvenile idiopathic arthritis. Rheumatol Int. 2014 Nov;34(11):1483-8. doi: 10.1007/s00296-014-3022-2. Epub 2014 Apr 24. PMID: 24760485.	No	excluded on title
86	Rehart S, Henniger M. Juvenile rheumatische Erkrankungen: Endoprothetische Versorgung zerstörter Hüftgelenke [Juvenile rheumatoid diseases: Endoprosthetic care of destroyed hip joints]. Orthopade. 2015 Jul;44(7):531-7. German. doi: 10.1007/s00132-015-3095-y. PMID: 25940873.	No	excluded on title
87	Martini G, Biscaro F, Boscaro E, Calabrese F, Lunardi F, Facco M, Agostini C, Zulian F, Fadini GP. Reduced levels of circulating progenitor cells in juvenile idiopathic arthritis are counteracted by anti TNF-α therapy. BMC Musculoskelet Disord. 2015 Apr 30;16:103. doi: 10.1186/s12891-015-0555-9. PMID: 25925313; PMCID: PMC4418050.	No	excluded on title
88	Ringold S, Cron RQ. The temporomandibular joint in juvenile idiopathic arthritis: frequently used and frequently arthritic. Pediatr Rheumatol Online J. 2009 May 29;7:11. doi: 10.1186/1546-0096-7-11. PMID: 19480670; PMCID: PMC2694194.	No	excluded on title
89	Bechtold S, Roth J. Natural history of growth and body composition in juvenile idiopathic arthritis. Horm Res. 2009 Nov;72 Suppl 1:13-9. doi: 10.1159/000229758. Epub 2009 Nov 27. PMID: 19940490.	No	excluded on title
